# Supplementary material for: Evaluation of Tropane Alkaloids in Teas and Herbal Infusions: Effect of Brewing Time and Temperature on Atropine and Scopolamine Content
Source: Toxins (Basel). 2023 May 27;15(6):362. doi: 10.3390/toxins15060362 (PMC10301465; doi:10.3390/toxins15060362)
Supplement: Supplementary file 1 [file toxins-15-00362-s001.zip]

Archive with 1 entries (1 files):
- toxins-2383549-supplementary.pdf
